# Supplementary material for: Spatial pattern of body mass index among adults in the diabetes study of Northern California (DISTANCE)
Source: Int J Health Geogr. 2014 Dec 4;13:48. doi: 10.1186/1476-072X-13-48 (PMC4320620; doi:10.1186/1476-072X-13-48)
Supplement: Supplementary file 2 — Additional file 2: Table S1: Examples of spatial cluster methods reported in the public health literature. Literature review table detailing examples of spatial cluster methods reported in the public health literature which includes focal target (spatial unit), cluster algorithm(s), target (attribute), location, and reference. (XLSX 15 KB) [file 12942_2014_622_MOESM2_ESM.xlsx]

## Sheet: Table_S1
Table S1. Examples of spatial cluster methods reported in a selection of public health literature examining environmental exposures and human health outcomes
Focal Target (Spatial Unit)	Cluster Algorithm(s)	Target (Attribute)	Location	Reference
Environmental Exposures
Point (Address)	Global Moran's I	Food retail vendor locations	Hidalgo County, Texas, USA	Sharkey et al. 2009
Point (Address)	Ripley's K	Fast food vendor locations	Chicago, IL, USA	Austin et al. 2005
Point (Address)	Ripley's K	Toxics Release Inventory locations	San Francisco Metro, CA, USA	Fisher et al. 2006
Point (Lat Long)	Local Moran's I	Soil pollution concentration	Galway City, Ireland	Zhang et al. 2008
Point (Lat Long)	Ripley's K	Unhealthy outdoor advertisements	Austin, Los Angeles and Philadelphia, USA	Hillier et al. 2009
Polygon (Census Tract)	Global Moran's I	Distance to and count of supermarkets	Montréal, QC, Canada	Apparicio et al. 2007
Human Health Outcomes
Point (Address)	DMAP spatial filtering	Diabetes related hospital visit rate	Los Angeles County, CA, USA	Curtis and Lee 2010
Point (Address)	k-Nearest Neighbor	Hodgkin's disease incidence	Seattle Metro, WA, USA	Ross and Davis 1990
Point (Address)	Ripley's K and k-Nearest Neighbor	Tuberculosis incidence	Cape Town, South Africa	Munch et al. 2003
Point (Address) and Polygon (Census Block group and Tract, and state legislature district)	Kulldorff spatial scan and k-Nearest Neighbor	Breast cancer incidence	Michigan, USA	Meliker et al. 2009
Polygon (Administrative district)	Global Moran's I and Getis-Ord General G	Respiratory infection incidence rate	Araucanía, Chile	Rojas 2007
Polygon (Census Block group)	k-Nearest Neighbor, Global Moran's I, Tango's Maximized Excess Events Test	Prostate cancer incidence	Maryland, USA	Hinrichsen et al. 2009
Polygon (Census block group)	Kulldorff spatial scan	Prostate cancer incidence rate	Maryland, USA	Caroll Klassen et al. 2005
Polygon (Census Location)	Kulldorff spatial scan and Greedy growth scan	Schistosoma mansoni prevalence	Kenya	Yiannakoulias 2011 (In Gatrell and Jensen 2011)
Polygon (Census Tract)	Local Moran's I and Local Getis-Ord Gi and Gi*	Mortality rate	Hamilton, ON, Canada	Burra et al. 2002
Polygon (County)	Global Moran's I and Getis-Ord General G	Life expectancy at birth	Poland	Malczewski 2010
Polygon (County)	Global Moran's I and Local Getis-Ord Gi*	Lyme disease incidence	New York, USA	Glavanakov et al. 2001
Polygon (County)	Kulldorff spatial scan and Global Moran's I	Hemorrhagic fever with renal syndrome incidence	China	Fang et al. 2006
Polygon (County)	Local Getis-Ord Gi*	Breast and prostate cancer incidence	Continental USA	Mandal et al. 2009
Polygon (County)	Local Moran's I	Breast cancer incidence	Kentucky, USA	Lin and Zhang 2007
Polygon (County)	Local Moran's I and Kulldorff spatial scan	West Nile virus incidence rate	Continental USA	Sugumaran et al. 2009
Polygon (District)	Local Getis-Ord Gi*	Dengue fever incidence	Jeddah County, Saudi Arabia	Khormi et al. 2011
Polygon (Enumeration area)	Local Getis-Ord Gi*	Self-reported Malaria incidence	Accra, Ghana	Stoler et al. 2009
Polygon (Grid cell)	Ripley's K and Local Getis-Ord Gi*	Typhoid incidence	Washington, DC, USA	Hinman et al. 2006
Polygon (Health region)	Global and Local Moran's I	Body mass index	Canada	Pouliou and Elliott 2009
Polygon (Health region)	Global and Local Moran's I	Crohn's disease incidence and model residuals	Quebec, Canada	Michel et al. 2010
Polygon (Health region)	Kulldorff spatial scan	Diabetes prevalence	Winnipeg, MB, Canada	Green et al. 2002
Polygon (Health region)	Kulldorff spatial scan, Global Moran's I, and Global Geary's C	Liver cancer incidence ratio	Ontario, Canada	Chen et al. 2008
Polygon (Household group)*	Ripley’s K and L	Cholera incidence	Matlab, Bangladesh	Ruiz-Moreno et al. 2010
Polygon (Municipality)	Global Moran's I	Mortality rates	Belgium	Lorant et al. 2001
Polygon (Municipality)	Multi-Objective Evolutionary Algorithm/Hot-Spots	Schizophrenia prevalence	Andalusia, Spain	GarcíaAlonso et al. 2010
Polygon (Nation)	Global and Local Moran's I	Tuberculosis mortality	Africa	Uthman et al. 2009
Polygon (Neighborhood)	Global Moran's I	Cholera incidence rate	Ashanti, Ghana	Osei and Duker 2008
Polygon (Neighborhood)	Local Moran's I and Local Getis-Ord Gi*	Tuberculosis incidence rate	Vitoria, Brazil	Maciel et al. 2010
Polygon (Planning unit)	Global Moran’s I, Oden’s I, and Waldhor’s I	Homicide rate	Belo Horizonte, Brazil	Assuncao and Reis 1999
Polygon (Postal code)	Global and Local Moran's I	Physical activity and obesity (discrete)	Metro Vancouver, BC, Canada	Schuurman et al. 2009
Polygon (Postal code)	Local Moran's I, Ripley’s K and L, Kulldorff spatial scan	Methicillin-resistant Staphylococcus aureus	West Midlands, UK	Bastin et al. 2007
Polygon (Province)	Global Moran's I	Household healthcare use and health provider measures	Ecuador	López-Cevallos and Chi 2010
Polygon (Statistical local area)	Global and Local Moran's I	Acute Myocardial Infarction hospital admissions	Melbourne, Australia	Loughnan at el. 2008
Polygon (Town)	Local Moran's I and Local Getis-Ord Gi*	Tuberculosis incidence	Beijing, China	Liu et al. 2012
Polygon (Township)	Global Moran's I and Local Getis-Ord	Disease prevalence rates	Taiwan	Tsai et al. 2009
Polygon (Transportation Analysis Zones)	Local Getis-Ord Gi*	Walking mode share	Toronto Metro, Canada	Mitra et al. 2010
Polygon (US State Economic Area)	Local Moran's I	Cervix cancer mortality rate	Continental USA	Goovaerts and Jacquez 2005
Polygon (Village subcenter)	Global Moran's I, Getis-Ord Gi*, and Standard Deviation Ellipse	Malaria disease occurrence	Jharkhand, India	Saxena et al. 2012
Polygon (Village)	Kulldorff spatial scan	Obesity prevalence ratio (BMI, waist circumference, percent body fat - discrete)	Metro Cebu, Philippines	Dahly et al. 2013
Polygon (Village)	Local Getis-Ord Gi	Malaria treatment visiting rate	Rajasthali, Bangladesh	Haque et al. 2012
Polygon (Village)	Local Getis-Ord Gi*	Birth defect occurrence ratio	Heshun County, China	Wu et al. 2004
Polygon (Village) and Point (Household group)	Ripley's K and Kulldorff spatial scan	Porcine Cysticercosis prevalence and incidence	Mbulu, Tanzania	Ngowi et al. 2010
Polygon (Zip code)	Global and Local Moran's I	Body mass index and smoking rates	Connecticut, Michigan, Nebraska, North Carolina, and South Dakota, USA	Mobley et al. 2004
Note: *Ruiz-Moreno et al. 2010 spatial unit was a point feature but the household group was most likely derived from a polygon and is intended to represent a polygon feature.
